# Supplementary material for: Bioguided Isolation of Alkaloids and Pharmacological Effects of the Total Alkaloid Fraction from Aspidosperma pyrifolium Mart. (Apocynaceae)
Source: Plants (Basel). 2021 Nov 20;10(11):2526. doi: 10.3390/plants10112526 (PMC8625095; doi:10.3390/plants10112526)
Supplement: Supplementary file 1 [file plants-10-02526-s001.zip]

Archive with 1 entries (1 files):
- plants-1468555-supplementary.pdf
